# Supplementary material for: Identification of cell proliferation, immune response and cell migration as critical pathways in a prognostic signature for HER2+:ERα- breast cancer
Source: PLoS One. 2017 Jun 20;12(6):e0179223. doi: 10.1371/journal.pone.0179223 (PMC5478114; doi:10.1371/journal.pone.0179223)
Supplement: S2 Table — (XLSX) [file pone.0179223.s005.xlsx]

## Sheet: Sheet1
Overall and Metastasis-Free Survival Datasets with no Herceptin treatment and having all Breast Cancer subtypes represented
DataSets	Total Samples	HER2+ by 5 Amplicon Genes	Platform	Treated	Regiment	Systemic Chemo Therapy
OS
GSE16446	120	31	Affymetrix Human Genome U133 Plus 2.0 Array	Yes	Epirubicin	Yes
GSE20685	327	85	Affymetrix Human Genome U133 Plus 2.0 Array	Yes	CMF, CAF, Taxane	Yes
MFS
GSE2034	286	46	Affymetrix Human Genome U133A Array	Yes	Radiotherapy	No
GSE2603	121	12	Affymetrix Human Genome U133A Array	Yes	Radiotherapy	No
GSE5327	58	12	Affymetrix Human Genome U133A Array	N/A	N/A	N/A
GSE6532	327	29	Affymetrix Human Genome U133A Array	Yes	tamoxifen	Yes
GSE11121	200	22	Affymetrix Human Genome U133A Array	Yes	Radiotherapy	No
GSE25066	508	24	Affymetrix Human Genome U133A Array	Yes	taxane-anthracycline chemotherapy	Yes
