# Supplementary material for: Identification of cell proliferation, immune response and cell migration as critical pathways in a prognostic signature for HER2+:ERα- breast cancer
Source: PLoS One. 2017 Jun 20;12(6):e0179223. doi: 10.1371/journal.pone.0179223 (PMC5478114; doi:10.1371/journal.pone.0179223)
Supplement: S3 Table — (XLSX) [file pone.0179223.s006.xlsx]

## Sheet: Sheet1
Metastasis-Free Survival Incidences and Time for All Samples
GSE	ID_REF	HER2+	MFS Time	MFSevent
25066	GSM615236	1	34.524	1
25066	GSM615209	1	25.596	1		Total HER2+ Sample:	145
25066	GSM615271	1	22.572	1		Excluded Samples with incomplete clinical data:	73
25066	GSM615688	1	79.3101	0
25066	GSM615695	1	64.5257	0
25066	GSM615703	1	61.6016	0
25066	GSM615775	1	60.2546	0
25066	GSM615708	1	59.499	0
25066	GSM615224	1	55.164	0
25066	GSM615238	1	50.796	0
25066	GSM615121	1	50.664	0
25066	GSM615230	1	48.096	0
25066	GSM615232	1	46.656	0
25066	GSM615760	1	45.7659	0
25066	GSM615280	1	41.364	0
25066	GSM615803	1	38.9651	0
25066	GSM615796	1	34.8912	0
25066	GSM615743	1	25.2649	0
25066	GSM615689	1	24.3121	0
25066	GSM615750	1	20.271	0
25066	GSM615746	1	14.3901	0
25066	GSM615805	1	9.88912	0
25066	GSM615785	1	9.3963	0
25066	GSM615774	1	5.91376	0
11121	GSM282373	1	92	1
11121	GSM282553	1	76	1
11121	GSM282555	1	61	1
11121	GSM282410	1	37	1
11121	GSM282418	1	35	1
11121	GSM282461	1	30	1
11121	GSM282396	1	26	1
11121	GSM282510	1	7	1
11121	GSM282495	1	240	0
11121	GSM282489	1	160	0
11121	GSM282475	1	146	0
11121	GSM282453	1	141	0
11121	GSM282477	1	139	0
11121	GSM282518	1	128	0
11121	GSM282448	1	122	0
11121	GSM282409	1	95	0
11121	GSM282380	1	85	0
11121	GSM282436	1	64	0
11121	GSM282507	1	45	0
11121	GSM282512	1	33	0
11121	GSM282561	1	12	0
11121	GSM282483	1	1	0
6532	GSM65826	1	70	1
6532	GSM65803	1	31	1
6532	GSM65371	1	19	1
6532	GSM151045	1	16	1
6532	GSM151046	1	15	1
6532	GSM151061	1	11	1
6532	GSM65755	1	6	1
6532	GSM65825	1	168	0
6532	GSM65817	1	122	0
6532	GSM65766	1	120	0
6532	GSM65318	1	120	0
6532	GSM151040	1	112	0
6532	GSM65783	1	110	0
6532	GSM65769	1	103	0
6532	GSM65822	1	102	0
6532	GSM65319	1	101	0
6532	GSM151008	1	99	0
6532	GSM65779	1	92	0
6532	GSM65799	1	88	0
6532	GSM65764	1	66	0
6532	GSM65353	1	54	0
6532	GSM151031	1	53	0
6532	GSM65321	1	44	0
6532	GSM65333	1	41	0
6532	GSM151051	1	39	0
6532	GSM151027	1	24	0
6532	GSM65323	1	22	0
6532	GSM65754	1	15	0
6532	GSM65796	1	12	0
5327	GSM120707	1	22	1
5327	GSM120652	1	13	1
5327	GSM120665	1	157	0
5327	GSM120681	1	116	0
5327	GSM120678	1	107	0
5327	GSM120685	1	88	0
5327	GSM120694	1	87	0
5327	GSM120664	1	84	0
5327	GSM120676	1	74	0
5327	GSM120700	1	73	0
5327	GSM120673	1	65	0
5327	GSM120693	1	63	0
2603	GSM50103	1	23	1
2603	GSM50099	1	16	1
2603	GSM50072	1	129	0
2603	GSM50086	1	100	0
2603	GSM50034	1	87	0
2603	GSM50105	1	87	0
2603	GSM50078	1	84	0
2603	GSM50085	1	78	0
2603	GSM50065	1	70	0
2603	GSM50042	1	53	0
2603	GSM50116	1	43	0
2603	GSM50130	1	41	0
2034	GSM36815	1	72	1
2034	GSM36814	1	61	1
2034	GSM37020	1	48	1
2034	GSM36879	1	39	1
2034	GSM37001	1	33	1
2034	GSM36860	1	30	1
2034	GSM37049	1	29	1
2034	GSM36926	1	24	1
2034	GSM36920	1	20	1
2034	GSM37031	1	18	1
2034	GSM37036	1	15	1
2034	GSM37042	1	14	1
2034	GSM37023	1	14	1
2034	GSM36858	1	14	1
2034	GSM36964	1	12	1
2034	GSM36872	1	7	1
2034	GSM36934	1	171	0
2034	GSM37033	1	161	0
2034	GSM36968	1	152	0
2034	GSM36978	1	148	0
2034	GSM36781	1	147	0
2034	GSM37019	1	146	0
2034	GSM36884	1	129	0
2034	GSM36801	1	125	0
2034	GSM36995	1	113	0
2034	GSM36975	1	110	0
2034	GSM36894	1	109	0
2034	GSM36834	1	109	0
2034	GSM37016	1	108	0
2034	GSM36852	1	107	0
2034	GSM36992	1	104	0
2034	GSM36851	1	100	0
2034	GSM36904	1	98	0
2034	GSM36915	1	97	0
2034	GSM36929	1	93	0
2034	GSM37034	1	88	0
2034	GSM36780	1	84	0
2034	GSM36953	1	84	0
2034	GSM36930	1	84	0
2034	GSM36842	1	81	0
2034	GSM36799	1	75	0
2034	GSM37054	1	66	0
2034	GSM36786	1	66	0
2034	GSM36963	1	60	0
2034	GSM37055	1	59	0
2034	GSM36833	1	54	0
25066	GSM615185	0	67.092	1
25066	GSM615249	0	45.072	1
25066	GSM615200	0	41.424	1
25066	GSM615221	0	40.344	1
25066	GSM615267	0	39.324	1
25066	GSM615119	0	34.464	1
25066	GSM615102	0	32.784	1
25066	GSM615216	0	32.028	1
25066	GSM615305	0	31.776	1
25066	GSM615301	0	30.624	1
25066	GSM615327	0	30.396	1
25066	GSM615275	0	28.752	1
25066	GSM615096	0	28.152	1
25066	GSM615297	0	28.092	1
25066	GSM615319	0	27.336	1
25066	GSM615245	0	27.072	1
25066	GSM615347	0	27.036	1
25066	GSM615279	0	26.256	1
25066	GSM615309	0	22.14	1
25066	GSM615112	0	21.984	1
25066	GSM615306	0	21.816	1
25066	GSM615260	0	21.024	1
25066	GSM615287	0	20.604	1
25066	GSM615312	0	20.472	1
25066	GSM615100	0	18.96	1
25066	GSM615222	0	18.432	1
25066	GSM615332	0	17.244	1
25066	GSM615344	0	16.524	1
25066	GSM615293	0	16.464	1
25066	GSM615320	0	16.2	1
25066	GSM615128	0	16.128	1
25066	GSM615403	0	15.18	1
25066	GSM615109	0	14.976	1
25066	GSM615189	0	13.728	1
25066	GSM615376	0	13.596	1
25066	GSM615111	0	11.856	1
25066	GSM615116	0	11.568	1
25066	GSM615110	0	11.436	1
25066	GSM615335	0	11.076	1
25066	GSM615315	0	10.68	1
25066	GSM615255	0	10.248	1
25066	GSM615322	0	9.588	1
25066	GSM615330	0	9.564	1
25066	GSM615274	0	9.528	1
25066	GSM615233	0	9.492	1
25066	GSM615104	0	9.396	1
25066	GSM615195	0	9.168	1
25066	GSM615368	0	8.736	1
25066	GSM615149	0	8.58	1
25066	GSM615291	0	8.508	1
25066	GSM615223	0	7.488	1
25066	GSM615218	0	6.9	1
25066	GSM615136	0	6.54	1
25066	GSM615405	0	6.204	1
25066	GSM615160	0	4.596	1
25066	GSM615113	0	3.684	1
25066	GSM615398	0	2.304	1
25066	GSM615380	0	2.04	1
25066	GSM615115	0	1.812	1
25066	GSM615117	0	1.38	1
25066	GSM615392	0	1.02	1
25066	GSM615241	0	0.624	1
25066	GSM615105	0	0	1
25066	GSM615182	0	89.268	0
25066	GSM615181	0	88.74	0
25066	GSM615685	0	88.3121	0
25066	GSM615192	0	87.912	0
25066	GSM615184	0	87.624	0
25066	GSM615190	0	85.524	0
25066	GSM615179	0	84.996	0
25066	GSM615187	0	82.008	0
25066	GSM615183	0	80.52	0
25066	GSM615186	0	79.932	0
25066	GSM615197	0	79.344	0
25066	GSM615198	0	79.116	0
25066	GSM615199	0	78.42	0
25066	GSM615194	0	78.228	0
25066	GSM615203	0	78.06	0
25066	GSM615196	0	77.604	0
25066	GSM615202	0	77.436	0
25066	GSM615193	0	77.268	0
25066	GSM615690	0	76.8789	0
25066	GSM615191	0	76.092	0
25066	GSM615204	0	75.732	0
25066	GSM615201	0	73.332	0
25066	GSM615763	0	73.0349	0
25066	GSM615697	0	72.9035	0
25066	GSM615205	0	72.708	0
25066	GSM615700	0	72.2464	0
25066	GSM615210	0	70.704	0
25066	GSM615208	0	70.44	0
25066	GSM615699	0	70.2752	0
25066	GSM615206	0	69.948	0
25066	GSM615207	0	69.516	0
25066	GSM615180	0	69.096	0
25066	GSM615698	0	69.0924	0
25066	GSM615188	0	68.604	0
25066	GSM615217	0	67.74	0
25066	GSM615702	0	67.2197	0
25066	GSM615764	0	67.1211	0
25066	GSM615097	0	66.624	0
25066	GSM615214	0	66.432	0
25066	GSM615098	0	66.036	0
25066	GSM615704	0	65.577	0
25066	GSM615099	0	65.088	0
25066	GSM615694	0	64.8871	0
25066	GSM615633	0	64.4271	0
25066	GSM615701	0	63.6057	0
25066	GSM615103	0	63.6	0
25066	GSM615705	0	63.4743	0
25066	GSM615215	0	63.012	0
25066	GSM615101	0	62.46	0
25066	GSM615227	0	62.196	0
25066	GSM615768	0	62.1273	0
25066	GSM615632	0	61.7331	0
25066	GSM615211	0	61.704	0
25066	GSM615766	0	60.7803	0
25066	GSM615634	0	60.6489	0
25066	GSM615761	0	60.1889	0
25066	GSM615635	0	59.729	0
25066	GSM615220	0	59.592	0
25066	GSM615637	0	59.3347	0
25066	GSM615773	0	59.3347	0
25066	GSM615645	0	59.0062	0
25066	GSM615229	0	58.68	0
25066	GSM615235	0	58.644	0
25066	GSM615642	0	57.922	0
25066	GSM615643	0	57.7906	0
25066	GSM615772	0	57.7906	0
25066	GSM615709	0	57.6263	0
25066	GSM615707	0	57.4949	0
25066	GSM615262	0	57.396	0
25066	GSM615650	0	57.232	0
25066	GSM615789	0	57.0349	0
25066	GSM615693	0	56.7064	0
25066	GSM615120	0	56.472	0
25066	GSM615646	0	56.2464	0
25066	GSM615212	0	56.208	0
25066	GSM615706	0	55.885	0
25066	GSM615213	0	55.488	0
25066	GSM615108	0	55.164	0
25066	GSM615765	0	54.9651	0
25066	GSM615228	0	54.96	0
25066	GSM615237	0	54.9	0
25066	GSM615666	0	54.8008	0
25066	GSM615767	0	54.7351	0
25066	GSM615631	0	54.5708	0
25066	GSM615246	0	54.504	0
25066	GSM615653	0	54.4066	0
25066	GSM615231	0	54.336	0
25066	GSM615647	0	54.2094	0
25066	GSM615242	0	53.82	0
25066	GSM615658	0	53.8152	0
25066	GSM615665	0	53.7823	0
25066	GSM615669	0	53.6181	0
25066	GSM615641	0	53.5524	0
25066	GSM615644	0	53.5195	0
25066	GSM615652	0	53.3552	0
25066	GSM615663	0	53.2238	0
25066	GSM615661	0	53.1253	0
25066	GSM615648	0	53.0595	0
25066	GSM615659	0	53.0267	0
25066	GSM615226	0	52.536	0
25066	GSM615107	0	52.44	0
25066	GSM615234	0	52.176	0
25066	GSM615225	0	51.948	0
25066	GSM615123	0	51.648	0
25066	GSM615243	0	51.576	0
25066	GSM615252	0	50.328	0
25066	GSM615676	0	50.2669	0
25066	GSM615788	0	50.1355	0
25066	GSM615758	0	50.0698	0
25066	GSM615124	0	49.944	0
25066	GSM615106	0	49.872	0
25066	GSM615711	0	49.8398	0
25066	GSM615254	0	49.836	0
25066	GSM615692	0	49.7084	0
25066	GSM615127	0	49.512	0
25066	GSM615791	0	49.4784	0
25066	GSM615684	0	49.4456	0
25066	GSM615239	0	49.32	0
25066	GSM615114	0	49.248	0
25066	GSM615675	0	49.1499	0
25066	GSM615125	0	48.888	0
25066	GSM615244	0	48.756	0
25066	GSM615677	0	48.7556	0
25066	GSM615710	0	48.7556	0
25066	GSM615253	0	48.684	0
25066	GSM615247	0	48.324	0
25066	GSM615777	0	48.2957	0
25066	GSM615778	0	48.2628	0
25066	GSM615670	0	48.23	0
25066	GSM615130	0	48.228	0
25066	GSM615779	0	48.0329	0
25066	GSM615683	0	47.8686	0
25066	GSM615678	0	47.6715	0
25066	GSM615671	0	47.5072	0
25066	GSM615759	0	47.2444	0
25066	GSM615680	0	47.2115	0
25066	GSM615771	0	47.1129	0
25066	GSM615807	0	46.9158	0
25066	GSM615792	0	46.9158	0
25066	GSM615138	0	46.848	0
25066	GSM615135	0	46.092	0
25066	GSM615122	0	45.864	0
25066	GSM615815	0	45.7659	0
25066	GSM615240	0	45.636	0
25066	GSM615126	0	45.6	0
25066	GSM615259	0	45.3	0
25066	GSM615272	0	45.3	0
25066	GSM615251	0	45.048	0
25066	GSM615250	0	44.94	0
25066	GSM615264	0	44.784	0
25066	GSM615270	0	44.58	0
25066	GSM615813	0	44.4189	0
25066	GSM615682	0	44.3532	0
25066	GSM615134	0	44.352	0
25066	GSM615265	0	44.22	0
25066	GSM615814	0	44.0246	0
25066	GSM615256	0	43.764	0
25066	GSM615817	0	43.5647	0
25066	GSM615133	0	43.404	0
25066	GSM615277	0	43.044	0
25066	GSM615656	0	43.039	0
25066	GSM615257	0	42.48	0
25066	GSM615266	0	42.216	0
25066	GSM615268	0	42.048	0
25066	GSM615638	0	41.922	0
25066	GSM615797	0	41.7577	0
25066	GSM615799	0	41.7577	0
25066	GSM615258	0	41.628	0
25066	GSM615654	0	41.1663	0
25066	GSM615811	0	41.0349	0
25066	GSM615798	0	40.9035	0
25066	GSM615756	0	40.8378	0
25066	GSM615816	0	40.5749	0
25066	GSM615285	0	40.416	0
25066	GSM615780	0	40.4107	0
25066	GSM615794	0	40.2464	0
25066	GSM615802	0	39.7207	0
25066	GSM615269	0	39.396	0
25066	GSM615276	0	39.264	0
25066	GSM615144	0	39.132	0
25066	GSM615278	0	39	0
25066	GSM615141	0	38.868	0
25066	GSM615248	0	38.568	0
25066	GSM615827	0	38.3409	0
25066	GSM615155	0	38.304	0
25066	GSM615283	0	38.244	0
25066	GSM615762	0	38.2423	0
25066	GSM615826	0	38.1766	0
25066	GSM615809	0	38.1766	0
25066	GSM615824	0	38.1109	0
25066	GSM615286	0	37.908	0
25066	GSM615290	0	37.812	0
25066	GSM615808	0	37.6509	0
25066	GSM615804	0	37.5195	0
25066	GSM615719	0	37.2567	0
25066	GSM615713	0	37.0924	0
25066	GSM615781	0	37.0267	0
25066	GSM615828	0	36.9938	0
25066	GSM615660	0	36.5996	0
25066	GSM615294	0	36.564	0
25066	GSM615725	0	36.4025	0
25066	GSM615289	0	36.336	0
25066	GSM615722	0	36.2053	0
25066	GSM615282	0	36.108	0
25066	GSM615819	0	36.0739	0
25066	GSM615263	0	35.904	0
25066	GSM615298	0	35.88	0
25066	GSM615793	0	35.7454	0
25066	GSM615723	0	35.6797	0
25066	GSM615261	0	35.676	0
25066	GSM615726	0	35.4825	0
25066	GSM615129	0	35.448	0
25066	GSM615696	0	35.4168	0
25066	GSM615142	0	35.352	0
25066	GSM615721	0	35.2197	0
25066	GSM615818	0	35.1869	0
25066	GSM615143	0	34.824	0
25066	GSM615131	0	34.596	0
25066	GSM615147	0	34.464	0
25066	GSM615672	0	34.3326	0
25066	GSM615724	0	34.2341	0
25066	GSM615714	0	34.1684	0
25066	GSM615284	0	34.104	0
25066	GSM615715	0	33.8727	0
25066	GSM615728	0	33.807	0
25066	GSM615307	0	33.804	0
25066	GSM615734	0	33.7084	0
25066	GSM615152	0	33.576	0
25066	GSM615727	0	33.347	0
25066	GSM615821	0	33.1828	0
25066	GSM615308	0	33.048	0
25066	GSM615400	0	32.952	0
25066	GSM615822	0	32.9199	0
25066	GSM615317	0	32.4	0
25066	GSM615311	0	32.328	0
25066	GSM615153	0	32.064	0
25066	GSM615801	0	32.0329	0
25066	GSM615148	0	32.028	0
25066	GSM615299	0	32.004	0
25066	GSM615717	0	31.9671	0
25066	GSM615313	0	31.404	0
25066	GSM615288	0	31.248	0
25066	GSM615735	0	31.2115	0
25066	GSM615720	0	31.1458	0
25066	GSM615172	0	31.044	0
25066	GSM615737	0	30.883	0
25066	GSM615146	0	30.396	0
25066	GSM615154	0	30.36	0
25066	GSM615175	0	30.324	0
25066	GSM615321	0	30.192	0
25066	GSM615401	0	30.132	0
25066	GSM615162	0	30.096	0
25066	GSM615281	0	29.868	0
25066	GSM615716	0	29.8645	0
25066	GSM615636	0	29.8316	0
25066	GSM615326	0	29.76	0
25066	GSM615174	0	29.736	0
25066	GSM615137	0	29.568	0
25066	GSM615324	0	29.472	0
25066	GSM615731	0	29.4702	0
25066	GSM615176	0	29.436	0
25066	GSM615825	0	29.4045	0
25066	GSM615118	0	28.98	0
25066	GSM615161	0	28.812	0
25066	GSM615351	0	28.716	0
25066	GSM615171	0	28.68	0
25066	GSM615738	0	28.5175	0
25066	GSM615318	0	28.452	0
25066	GSM615292	0	28.452	0
25066	GSM615402	0	28.356	0
25066	GSM615139	0	28.32	0
25066	GSM615328	0	28.284	0
25066	GSM615303	0	28.128	0
25066	GSM615310	0	28.056	0
25066	GSM615349	0	27.996	0
25066	GSM615736	0	27.8604	0
25066	GSM615740	0	27.8275	0
25066	GSM615348	0	27.636	0
25066	GSM615823	0	27.5975	0
25066	GSM615273	0	27.372	0
25066	GSM615350	0	27.372	0
25066	GSM615158	0	27.3	0
25066	GSM615169	0	27.168	0
25066	GSM615314	0	27.168	0
25066	GSM615336	0	27.132	0
25066	GSM615333	0	26.808	0
25066	GSM615667	0	26.6776	0
25066	GSM615341	0	26.676	0
25066	GSM615334	0	26.376	0
25066	GSM615170	0	26.376	0
25066	GSM615404	0	26.376	0
25066	GSM615331	0	26.256	0
25066	GSM615733	0	26.2505	0
25066	GSM615337	0	26.184	0
25066	GSM615812	0	26.152	0
25066	GSM615150	0	26.088	0
25066	GSM615339	0	26.052	0
25066	GSM615352	0	25.92	0
25066	GSM615325	0	25.752	0
25066	GSM615810	0	25.6263	0
25066	GSM615166	0	25.428	0
25066	GSM615296	0	25.26	0
25066	GSM615691	0	25.1992	0
25066	GSM615340	0	25.128	0
25066	GSM615742	0	25.0349	0
25066	GSM615173	0	25.032	0
25066	GSM615338	0	24.768	0
25066	GSM615329	0	24.708	0
25066	GSM615345	0	24.708	0
25066	GSM615747	0	24.5749	0
25066	GSM615157	0	24.54	0
25066	GSM615156	0	24.312	0
25066	GSM615355	0	24.12	0
25066	GSM615360	0	23.748	0
25066	GSM615362	0	23.556	0
25066	GSM615342	0	23.496	0
25066	GSM615783	0	23.4579	0
25066	GSM615745	0	23.3922	0
25066	GSM615729	0	23.3265	0
25066	GSM615178	0	23.232	0
25066	GSM615365	0	23.124	0
25066	GSM615679	0	23.0965	0
25066	GSM615304	0	22.992	0
25066	GSM615369	0	22.8	0
25066	GSM615662	0	22.768	0
25066	GSM615361	0	22.704	0
25066	GSM615300	0	22.608	0
25066	GSM615316	0	22.608	0
25066	GSM615323	0	22.572	0
25066	GSM615366	0	22.536	0
25066	GSM615782	0	22.4723	0
25066	GSM615295	0	22.272	0
25066	GSM615302	0	22.212	0
25066	GSM615343	0	22.14	0
25066	GSM615718	0	22.0452	0
25066	GSM615748	0	21.848	0
25066	GSM615744	0	21.4209	0
25066	GSM615784	0	21.2895	0
25066	GSM615357	0	20.928	0
25066	GSM615177	0	20.928	0
25066	GSM615751	0	20.8624	0
25066	GSM615359	0	20.736	0
25066	GSM615377	0	20.628	0
25066	GSM615371	0	20.532	0
25066	GSM615749	0	20.501	0
25066	GSM615769	0	20.4353	0
25066	GSM615372	0	20.34	0
25066	GSM615770	0	20.3368	0
25066	GSM615159	0	20.304	0
25066	GSM615353	0	20.04	0
25066	GSM615374	0	19.98	0
25066	GSM615739	0	19.8111	0
25066	GSM615165	0	19.68	0
25066	GSM615741	0	19.5811	0
25066	GSM615732	0	19.5811	0
25066	GSM615363	0	19.356	0
25066	GSM615786	0	19.2526	0
25066	GSM615132	0	18.888	0
25066	GSM615364	0	18.492	0
25066	GSM615754	0	18.3655	0
25066	GSM615367	0	18.204	0
25066	GSM615668	0	18.1027	0
25066	GSM615390	0	17.844	0
25066	GSM615639	0	17.3142	0
25066	GSM615753	0	17.2813	0
25066	GSM615164	0	17.184	0
25066	GSM615354	0	16.98	0
25066	GSM615387	0	16.692	0
25066	GSM615168	0	16.332	0
25066	GSM615752	0	16.1643	0
25066	GSM615686	0	16.0657	0
25066	GSM615370	0	16.032	0
25066	GSM615346	0	15.672	0
25066	GSM615384	0	15.408	0
25066	GSM615730	0	15.2772	0
25066	GSM615393	0	15.18	0
25066	GSM615687	0	15.1129	0
25066	GSM615383	0	14.916	0
25066	GSM615655	0	14.9158	0
25066	GSM615375	0	14.88	0
25066	GSM615712	0	14.8501	0
25066	GSM615681	0	14.8172	0
25066	GSM615820	0	14.5544	0
25066	GSM615394	0	14.328	0
25066	GSM615640	0	14.3244	0
25066	GSM615391	0	14.256	0
25066	GSM615356	0	13.932	0
25066	GSM615389	0	13.764	0
25066	GSM615379	0	13.728	0
25066	GSM615382	0	13.704	0
25066	GSM615167	0	13.596	0
25066	GSM615385	0	13.536	0
25066	GSM615378	0	13.44	0
25066	GSM615358	0	12.912	0
25066	GSM615395	0	12.744	0
25066	GSM615776	0	12.6489	0
25066	GSM615399	0	12.612	0
25066	GSM615664	0	12.4517	0
25066	GSM615140	0	12.384	0
25066	GSM615373	0	12.348	0
25066	GSM615381	0	12.096	0
25066	GSM615755	0	11.7618	0
25066	GSM615397	0	11.172	0
25066	GSM615151	0	10.968	0
25066	GSM615145	0	10.776	0
25066	GSM615386	0	10.548	0
25066	GSM615800	0	10.5133	0
25066	GSM615396	0	9.888	0
25066	GSM615795	0	9.82341	0
25066	GSM615651	0	9.49487	0
25066	GSM615388	0	9.336	0
25066	GSM615757	0	9.16632	0
25066	GSM615787	0	8.67351	0
25066	GSM615806	0	6.37372	0
25066	GSM615163	0	6.276	0
25066	GSM615790	0	6.14374	0
25066	GSM615219	0	5.784	0
25066	GSM615674	0	5.61807	0
25066	GSM615649	0	5.38809	0
25066	GSM615657	0	5.0924	0
25066	GSM615673	0	1.64271	0
11121	GSM282460	0	149	1
11121	GSM282556	0	143	1
11121	GSM282517	0	140	1
11121	GSM282479	0	137	1
11121	GSM282468	0	122	1
11121	GSM282482	0	116	1
11121	GSM282412	0	111	1
11121	GSM282533	0	110	1
11121	GSM282492	0	104	1
11121	GSM282549	0	100	1
11121	GSM282501	0	98	1
11121	GSM282565	0	78	1
11121	GSM282394	0	78	1
11121	GSM282408	0	75	1
11121	GSM282557	0	71	1
11121	GSM282375	0	58	1
11121	GSM282544	0	56	1
11121	GSM282568	0	46	1
11121	GSM282522	0	45	1
11121	GSM282431	0	44	1
11121	GSM282566	0	42	1
11121	GSM282426	0	40	1
11121	GSM282535	0	37	1
11121	GSM282570	0	32	1
11121	GSM282491	0	30	1
11121	GSM282471	0	23	1
11121	GSM282520	0	22	1
11121	GSM282538	0	18	1
11121	GSM282413	0	17	1
11121	GSM282470	0	17	1
11121	GSM282398	0	15	1
11121	GSM282478	0	15	1
11121	GSM282567	0	14	1
11121	GSM282569	0	10	1
11121	GSM282454	0	8	1
11121	GSM282551	0	8	1
11121	GSM282525	0	6	1
11121	GSM282572	0	3	1
11121	GSM282487	0	205	0
11121	GSM282502	0	203	0
11121	GSM282480	0	201	0
11121	GSM282464	0	199	0
11121	GSM282536	0	198	0
11121	GSM282498	0	193	0
11121	GSM282500	0	192	0
11121	GSM282493	0	191	0
11121	GSM282494	0	191	0
11121	GSM282467	0	190	0
11121	GSM282499	0	189	0
11121	GSM282462	0	185	0
11121	GSM282466	0	181	0
11121	GSM282503	0	180	0
11121	GSM282505	0	177	0
11121	GSM282486	0	170	0
11121	GSM282514	0	166	0
11121	GSM282504	0	163	0
11121	GSM282473	0	160	0
11121	GSM282459	0	159	0
11121	GSM282481	0	158	0
11121	GSM282523	0	155	0
11121	GSM282469	0	152	0
11121	GSM282472	0	151	0
11121	GSM282521	0	150	0
11121	GSM282457	0	148	0
11121	GSM282531	0	148	0
11121	GSM282455	0	146	0
11121	GSM282474	0	143	0
11121	GSM282524	0	143	0
11121	GSM282545	0	141	0
11121	GSM282511	0	134	0
11121	GSM282528	0	133	0
11121	GSM282458	0	133	0
11121	GSM282537	0	133	0
11121	GSM282519	0	132	0
11121	GSM282456	0	131	0
11121	GSM282422	0	131	0
11121	GSM282420	0	131	0
11121	GSM282508	0	130	0
11121	GSM282476	0	130	0
11121	GSM282444	0	128	0
11121	GSM282542	0	126	0
11121	GSM282534	0	125	0
11121	GSM282449	0	124	0
11121	GSM282445	0	124	0
11121	GSM282429	0	122	0
11121	GSM282443	0	122	0
11121	GSM282427	0	120	0
11121	GSM282430	0	119	0
11121	GSM282421	0	119	0
11121	GSM282437	0	118	0
11121	GSM282433	0	117	0
11121	GSM282539	0	117	0
11121	GSM282435	0	115	0
11121	GSM282450	0	115	0
11121	GSM282446	0	114	0
11121	GSM282447	0	113	0
11121	GSM282432	0	113	0
11121	GSM282547	0	112	0
11121	GSM282379	0	111	0
11121	GSM282440	0	106	0
11121	GSM282513	0	103	0
11121	GSM282377	0	103	0
11121	GSM282516	0	101	0
11121	GSM282439	0	99	0
11121	GSM282381	0	98	0
11121	GSM282425	0	98	0
11121	GSM282541	0	97	0
11121	GSM282393	0	96	0
11121	GSM282411	0	95	0
11121	GSM282540	0	94	0
11121	GSM282497	0	93	0
11121	GSM282391	0	93	0
11121	GSM282438	0	93	0
11121	GSM282378	0	93	0
11121	GSM282548	0	93	0
11121	GSM282550	0	91	0
11121	GSM282416	0	91	0
11121	GSM282424	0	91	0
11121	GSM282465	0	90	0
11121	GSM282385	0	89	0
11121	GSM282400	0	89	0
11121	GSM282392	0	88	0
11121	GSM282388	0	88	0
11121	GSM282529	0	87	0
11121	GSM282441	0	86	0
11121	GSM282406	0	85	0
11121	GSM282386	0	84	0
11121	GSM282397	0	82	0
11121	GSM282527	0	82	0
11121	GSM282382	0	81	0
11121	GSM282384	0	80	0
11121	GSM282389	0	80	0
11121	GSM282383	0	79	0
11121	GSM282509	0	79	0
11121	GSM282395	0	79	0
11121	GSM282415	0	79	0
11121	GSM282428	0	79	0
11121	GSM282401	0	78	0
11121	GSM282526	0	77	0
11121	GSM282564	0	76	0
11121	GSM282532	0	75	0
11121	GSM282419	0	74	0
11121	GSM282404	0	73	0
11121	GSM282543	0	72	0
11121	GSM282546	0	72	0
11121	GSM282417	0	72	0
11121	GSM282399	0	72	0
11121	GSM282374	0	71	0
11121	GSM282407	0	71	0
11121	GSM282452	0	70	0
11121	GSM282490	0	70	0
11121	GSM282414	0	69	0
11121	GSM282402	0	69	0
11121	GSM282390	0	69	0
11121	GSM282376	0	68	0
11121	GSM282434	0	66	0
11121	GSM282423	0	66	0
11121	GSM282496	0	65	0
11121	GSM282558	0	65	0
11121	GSM282560	0	65	0
11121	GSM282405	0	64	0
11121	GSM282571	0	62	0
11121	GSM282559	0	61	0
11121	GSM282552	0	60	0
11121	GSM282563	0	54	0
11121	GSM282442	0	51	0
11121	GSM282463	0	49	0
11121	GSM282485	0	47	0
11121	GSM282451	0	45	0
11121	GSM282562	0	45	0
11121	GSM282530	0	41	0
11121	GSM282506	0	30	0
11121	GSM282515	0	25	0
11121	GSM282403	0	19	0
11121	GSM282484	0	17	0
11121	GSM282488	0	16	0
11121	GSM282387	0	14	0
11121	GSM282554	0	1	0
6532	GSM151012	0	#VALUE!	NA
6532	GSM150804	0	#VALUE!	NA
6532	GSM150805	0	#VALUE!	NA
6532	GSM151015	0	#VALUE!	NA
6532	GSM150803	0	#VALUE!	NA
6532	GSM151062	0	#VALUE!	NA
6532	GSM151032	0	#VALUE!	NA
6532	GSM151043	0	#VALUE!	NA
6532	GSM150802	0	#VALUE!	NA
6532	GSM151030	0	#VALUE!	NA
6532	GSM65328	0	#VALUE!	NA
6532	GSM65327	0	#VALUE!	NA
6532	GSM151064	0	#VALUE!	NA
6532	GSM150794	0	157	NA
6532	GSM150799	0	150	NA
6532	GSM150796	0	130	NA
6532	GSM150801	0	126	NA
6532	GSM150800	0	88	NA
6532	GSM65375	0	59	NA
6532	GSM150982	0	55	NA
6532	GSM150798	0	46	NA
6532	GSM65350	0	45	NA
6532	GSM65349	0	33	NA
6532	GSM65347	0	31	NA
6532	GSM150795	0	26	NA
6532	GSM65343	0	8	NA
6532	GSM150797	0	8	NA
6532	GSM65369	0	6	NA
6532	GSM65337	0	5	NA
6532	GSM151059	0	3	NA
6532	GSM65342	0	3	NA
6532	GSM151029	0	3	NA
6532	GSM150967	0	1	NA
6532	GSM150988	0	1	NA
6532	GSM65834	0	151	1
6532	GSM65824	0	145	1
6532	GSM65336	0	115	1
6532	GSM65338	0	108	1
6532	GSM151042	0	87	1
6532	GSM65378	0	86	1
6532	GSM151028	0	84	1
6532	GSM65770	0	82	1
6532	GSM151050	0	79	1
6532	GSM151020	0	79	1
6532	GSM65373	0	79	1
6532	GSM65782	0	77	1
6532	GSM150945	0	75	1
6532	GSM65815	0	71	1
6532	GSM65377	0	69	1
6532	GSM65837	0	62	1
6532	GSM65758	0	60	1
6532	GSM65857	0	57	1
6532	GSM65374	0	55	1
6532	GSM65776	0	53	1
6532	GSM151014	0	53	1
6532	GSM150987	0	46	1
6532	GSM150974	0	46	1
6532	GSM150946	0	45	1
6532	GSM150969	0	44	1
6532	GSM150999	0	43	1
6532	GSM65852	0	42	1
6532	GSM151019	0	41	1
6532	GSM150956	0	38	1
6532	GSM65339	0	37	1
6532	GSM65868	0	37	1
6532	GSM65756	0	37	1
6532	GSM65846	0	37	1
6532	GSM65847	0	36	1
6532	GSM65849	0	35	1
6532	GSM150998	0	33	1
6532	GSM65861	0	32	1
6532	GSM65869	0	32	1
6532	GSM65372	0	31	1
6532	GSM151065	0	29	1
6532	GSM150947	0	28	1
6532	GSM65804	0	27	1
6532	GSM65872	0	24	1
6532	GSM65761	0	24	1
6532	GSM150960	0	24	1
6532	GSM150961	0	24	1
6532	GSM65760	0	23	1
6532	GSM65828	0	22	1
6532	GSM65335	0	22	1
6532	GSM65370	0	21	1
6532	GSM65835	0	19	1
6532	GSM151022	0	19	1
6532	GSM151001	0	17	1
6532	GSM151063	0	13	1
6532	GSM151058	0	13	1
6532	GSM151013	0	12	1
6532	GSM65878	0	9	1
6532	GSM65844	0	8	1
6532	GSM65317	0	8	1
6532	GSM151038	0	7	1
6532	GSM151068	0	3	1
6532	GSM65820	0	175	0
6532	GSM65823	0	171	0
6532	GSM65827	0	166	0
6532	GSM65831	0	166	0
6532	GSM65833	0	162	0
6532	GSM65830	0	161	0
6532	GSM65838	0	160	0
6532	GSM65832	0	155	0
6532	GSM65842	0	154	0
6532	GSM65848	0	154	0
6532	GSM150991	0	153	0
6532	GSM65845	0	152	0
6532	GSM65840	0	152	0
6532	GSM65836	0	152	0
6532	GSM65850	0	150	0
6532	GSM65851	0	150	0
6532	GSM65854	0	148	0
6532	GSM65860	0	148	0
6532	GSM65859	0	148	0
6532	GSM65858	0	145	0
6532	GSM65865	0	145	0
6532	GSM65863	0	144	0
6532	GSM65862	0	143	0
6532	GSM65812	0	143	0
6532	GSM65326	0	142	0
6532	GSM65867	0	139	0
6532	GSM65870	0	138	0
6532	GSM65819	0	137	0
6532	GSM65829	0	137	0
6532	GSM65866	0	135	0
6532	GSM65821	0	135	0
6532	GSM150994	0	133	0
6532	GSM65757	0	130	0
6532	GSM65332	0	130	0
6532	GSM65853	0	129	0
6532	GSM65841	0	127	0
6532	GSM150985	0	127	0
6532	GSM65330	0	127	0
6532	GSM150983	0	126	0
6532	GSM150995	0	125	0
6532	GSM65368	0	124	0
6532	GSM151037	0	123	0
6532	GSM150986	0	122	0
6532	GSM65864	0	121	0
6532	GSM65775	0	121	0
6532	GSM151017	0	121	0
6532	GSM151056	0	121	0
6532	GSM150996	0	121	0
6532	GSM65816	0	120	0
6532	GSM151034	0	120	0
6532	GSM151060	0	120	0
6532	GSM150997	0	119	0
6532	GSM65367	0	119	0
6532	GSM150992	0	118	0
6532	GSM65768	0	118	0
6532	GSM151033	0	118	0
6532	GSM151024	0	118	0
6532	GSM151023	0	118	0
6532	GSM150990	0	118	0
6532	GSM65856	0	118	0
6532	GSM151018	0	116	0
6532	GSM151039	0	116	0
6532	GSM65772	0	115	0
6532	GSM151041	0	115	0
6532	GSM65331	0	115	0
6532	GSM150993	0	115	0
6532	GSM151005	0	114	0
6532	GSM65781	0	114	0
6532	GSM65798	0	113	0
6532	GSM151044	0	113	0
6532	GSM150984	0	113	0
6532	GSM65322	0	113	0
6532	GSM65334	0	113	0
6532	GSM65366	0	113	0
6532	GSM65807	0	111	0
6532	GSM65780	0	109	0
6532	GSM65320	0	109	0
6532	GSM65801	0	108	0
6532	GSM151036	0	108	0
6532	GSM65875	0	108	0
6532	GSM65792	0	107	0
6532	GSM65365	0	107	0
6532	GSM151054	0	106	0
6532	GSM65791	0	106	0
6532	GSM65364	0	106	0
6532	GSM65810	0	106	0
6532	GSM65795	0	105	0
6532	GSM65871	0	105	0
6532	GSM65771	0	104	0
6532	GSM65794	0	104	0
6532	GSM151055	0	104	0
6532	GSM65363	0	104	0
6532	GSM65805	0	101	0
6532	GSM65329	0	101	0
6532	GSM65808	0	99	0
6532	GSM151009	0	98	0
6532	GSM65379	0	98	0
6532	GSM151011	0	98	0
6532	GSM151010	0	96	0
6532	GSM150963	0	96	0
6532	GSM150953	0	96	0
6532	GSM150949	0	94	0
6532	GSM151052	0	94	0
6532	GSM65880	0	93	0
6532	GSM65763	0	93	0
6532	GSM150944	0	93	0
6532	GSM65362	0	91	0
6532	GSM65361	0	89	0
6532	GSM150948	0	88	0
6532	GSM65877	0	88	0
6532	GSM65753	0	88	0
6532	GSM150958	0	87	0
6532	GSM65843	0	85	0
6532	GSM65360	0	85	0
6532	GSM150959	0	85	0
6532	GSM150957	0	84	0
6532	GSM65765	0	83	0
6532	GSM150965	0	83	0
6532	GSM65802	0	81	0
6532	GSM65789	0	81	0
6532	GSM151048	0	77	0
6532	GSM150954	0	76	0
6532	GSM65752	0	75	0
6532	GSM65800	0	75	0
6532	GSM151066	0	75	0
6532	GSM65767	0	74	0
6532	GSM151002	0	73	0
6532	GSM65788	0	72	0
6532	GSM65785	0	72	0
6532	GSM151047	0	72	0
6532	GSM150966	0	72	0
6532	GSM65773	0	71	0
6532	GSM150977	0	71	0
6532	GSM65359	0	69	0
6532	GSM150979	0	68	0
6532	GSM65358	0	67	0
6532	GSM65357	0	66	0
6532	GSM151003	0	66	0
6532	GSM150973	0	65	0
6532	GSM65874	0	64	0
6532	GSM65356	0	64	0
6532	GSM65876	0	63	0
6532	GSM150978	0	63	0
6532	GSM150989	0	63	0
6532	GSM65355	0	62	0
6532	GSM150951	0	62	0
6532	GSM65774	0	62	0
6532	GSM150950	0	62	0
6532	GSM65376	0	60	0
6532	GSM150976	0	60	0
6532	GSM150971	0	60	0
6532	GSM65354	0	60	0
6532	GSM150972	0	60	0
6532	GSM150970	0	58	0
6532	GSM150980	0	55	0
6532	GSM150981	0	55	0
6532	GSM65790	0	54	0
6532	GSM150952	0	54	0
6532	GSM65873	0	53	0
6532	GSM151021	0	53	0
6532	GSM151000	0	53	0
6532	GSM65818	0	51	0
6532	GSM65352	0	51	0
6532	GSM150955	0	50	0
6532	GSM151004	0	50	0
6532	GSM65786	0	50	0
6532	GSM151007	0	50	0
6532	GSM151025	0	49	0
6532	GSM150962	0	49	0
6532	GSM150964	0	48	0
6532	GSM65351	0	47	0
6532	GSM151035	0	46	0
6532	GSM65793	0	44	0
6532	GSM65879	0	43	0
6532	GSM65814	0	42	0
6532	GSM150975	0	40	0
6532	GSM65324	0	39	0
6532	GSM65855	0	38	0
6532	GSM65341	0	36	0
6532	GSM65787	0	35	0
6532	GSM150968	0	35	0
6532	GSM151016	0	34	0
6532	GSM150943	0	33	0
6532	GSM151006	0	32	0
6532	GSM65316	0	32	0
6532	GSM151057	0	32	0
6532	GSM65348	0	32	0
6532	GSM151053	0	29	0
6532	GSM65762	0	29	0
6532	GSM65797	0	28	0
6532	GSM65340	0	28	0
6532	GSM65784	0	26	0
6532	GSM151067	0	25	0
6532	GSM151026	0	22	0
6532	GSM65839	0	19	0
6532	GSM65346	0	19	0
6532	GSM65345	0	17	0
6532	GSM151049	0	11	0
6532	GSM65813	0	10	0
6532	GSM65344	0	9	0
6532	GSM65811	0	8	0
6532	GSM65325	0	8	0
6532	GSM65806	0	3	0
5327	GSM120662	0	69	1
5327	GSM120679	0	42	1
5327	GSM120663	0	29	1
5327	GSM120671	0	24	1
5327	GSM120656	0	23	1
5327	GSM120655	0	11	1
5327	GSM120687	0	10	1
5327	GSM120668	0	8	1
5327	GSM120702	0	5	1
5327	GSM120696	0	152	0
5327	GSM120649	0	137	0
5327	GSM120684	0	132	0
5327	GSM120688	0	131	0
5327	GSM120672	0	128	0
5327	GSM120683	0	127	0
5327	GSM120658	0	123	0
5327	GSM120675	0	120	0
5327	GSM120660	0	117	0
5327	GSM120697	0	112	0
5327	GSM120659	0	106	0
5327	GSM120680	0	104	0
5327	GSM120706	0	103	0
5327	GSM120691	0	103	0
5327	GSM120654	0	98	0
5327	GSM120669	0	97	0
5327	GSM120653	0	96	0
5327	GSM120703	0	92	0
5327	GSM120704	0	92	0
5327	GSM120695	0	90	0
5327	GSM120692	0	89	0
5327	GSM120651	0	89	0
5327	GSM120690	0	88	0
5327	GSM120666	0	88	0
5327	GSM120661	0	87	0
5327	GSM120674	0	87	0
5327	GSM120705	0	83	0
5327	GSM120686	0	81	0
5327	GSM120699	0	80	0
5327	GSM120682	0	77	0
5327	GSM120667	0	72	0
5327	GSM120670	0	71	0
5327	GSM120677	0	69	0
5327	GSM120701	0	69	0
5327	GSM120698	0	62	0
5327	GSM120657	0	62	0
5327	GSM120689	0	60	0
2603	GSM50020	0	#N/A	#N/A
2603	GSM50019	0	#N/A	#N/A
2603	GSM49954	0	#N/A	#N/A
2603	GSM50021	0	#N/A	#N/A
2603	GSM49953	0	#N/A	#N/A
2603	GSM50022	0	#N/A	#N/A
2603	GSM49955	0	#N/A	#N/A
2603	GSM50033	0	#N/A	#N/A
2603	GSM49956	0	#N/A	#N/A
2603	GSM50017	0	#N/A	#N/A
2603	GSM49957	0	#N/A	#N/A
2603	GSM50018	0	#N/A	#N/A
2603	GSM50030	0	#N/A	#N/A
2603	GSM50028	0	#N/A	#N/A
2603	GSM50026	0	#N/A	#N/A
2603	GSM50025	0	#N/A	#N/A
2603	GSM50027	0	#N/A	#N/A
2603	GSM50023	0	#N/A	#N/A
2603	GSM50031	0	#N/A	#N/A
2603	GSM50029	0	#N/A	#N/A
2603	GSM50024	0	#N/A	#N/A
2603	GSM50032	0	#N/A	#N/A
2603	GSM50050	0	#VALUE!	--
2603	GSM50041	0	#VALUE!	--
2603	GSM50055	0	#VALUE!	--
2603	GSM50057	0	#VALUE!	--
2603	GSM50058	0	#VALUE!	--
2603	GSM50125	0	#VALUE!	--
2603	GSM50126	0	#VALUE!	--
2603	GSM50124	0	#VALUE!	--
2603	GSM50076	0	#VALUE!	--
2603	GSM50077	0	#VALUE!	--
2603	GSM50109	0	#VALUE!	--
2603	GSM50129	0	#VALUE!	--
2603	GSM50113	0	#VALUE!	--
2603	GSM50056	0	#VALUE!	--
2603	GSM50132	0	#VALUE!	--
2603	GSM50117	0	#VALUE!	--
2603	GSM50088	0	#VALUE!	--
2603	GSM50104	0	82	1
2603	GSM50095	0	79	1
2603	GSM50101	0	77	1
2603	GSM50100	0	70	1
2603	GSM50097	0	65	1
2603	GSM50131	0	56	1
2603	GSM50061	0	48	1
2603	GSM50069	0	46	1
2603	GSM50060	0	42	1
2603	GSM50068	0	42	1
2603	GSM50070	0	41	1
2603	GSM50094	0	39	1
2603	GSM50122	0	39	1
2603	GSM50063	0	38	1
2603	GSM50062	0	37	1
2603	GSM50098	0	31	1
2603	GSM50035	0	23	1
2603	GSM50106	0	19	1
2603	GSM50096	0	17	1
2603	GSM50114	0	16	1
2603	GSM50112	0	15	1
2603	GSM50066	0	15	1
2603	GSM50064	0	12	1
2603	GSM50067	0	10	1
2603	GSM50102	0	9	1
2603	GSM50045	0	129	0
2603	GSM50036	0	110	0
2603	GSM50089	0	105	0
2603	GSM50087	0	100	0
2603	GSM50046	0	97	0
2603	GSM50093	0	95	0
2603	GSM50059	0	92	0
2603	GSM50040	0	91	0
2603	GSM50083	0	88	0
2603	GSM50074	0	88	0
2603	GSM50111	0	88	0
2603	GSM50075	0	88	0
2603	GSM50073	0	87	0
2603	GSM50080	0	87	0
2603	GSM50091	0	87	0
2603	GSM50082	0	86	0
2603	GSM50039	0	85	0
2603	GSM50037	0	83	0
2603	GSM50090	0	82	0
2603	GSM50079	0	79	0
2603	GSM50092	0	78	0
2603	GSM50038	0	78	0
2603	GSM50084	0	77	0
2603	GSM50118	0	76	0
2603	GSM50107	0	75	0
2603	GSM50048	0	73	0
2603	GSM50071	0	70	0
2603	GSM50044	0	68	0
2603	GSM50049	0	66	0
2603	GSM50047	0	65	0
2603	GSM50110	0	63	0
2603	GSM50127	0	63	0
2603	GSM50043	0	63	0
2603	GSM50081	0	61	0
2603	GSM50052	0	55	0
2603	GSM50115	0	54	0
2603	GSM50119	0	51	0
2603	GSM50121	0	50	0
2603	GSM50054	0	49	0
2603	GSM50053	0	48	0
2603	GSM50108	0	48	0
2603	GSM50123	0	47	0
2603	GSM50051	0	46	0
2603	GSM50120	0	45	0
2603	GSM50128	0	28	0
2034	GSM36911	0	80	1
2034	GSM36986	0	77	1
2034	GSM36983	0	75	1
2034	GSM37006	0	71	1
2034	GSM36792	0	71	1
2034	GSM37008	0	70	1
2034	GSM37013	0	66	1
2034	GSM37058	0	64	1
2034	GSM36818	0	62	1
2034	GSM36811	0	62	1
2034	GSM37011	0	60	1
2034	GSM37038	0	60	1
2034	GSM37007	0	59	1
2034	GSM36826	0	58	1
2034	GSM36784	0	57	1
2034	GSM37005	0	56	1
2034	GSM36985	0	55	1
2034	GSM36960	0	51	1
2034	GSM36789	0	51	1
2034	GSM36778	0	50	1
2034	GSM36813	0	49	1
2034	GSM37039	0	48	1
2034	GSM36957	0	47	1
2034	GSM37029	0	47	1
2034	GSM37030	0	44	1
2034	GSM36997	0	44	1
2034	GSM36877	0	43	1
2034	GSM36885	0	40	1
2034	GSM37028	0	39	1
2034	GSM36976	0	38	1
2034	GSM36931	0	37	1
2034	GSM36999	0	37	1
2034	GSM36972	0	37	1
2034	GSM36800	0	37	1
2034	GSM37026	0	36	1
2034	GSM37004	0	35	1
2034	GSM36838	0	34	1
2034	GSM37053	0	33	1
2034	GSM36969	0	32	1
2034	GSM37052	0	32	1
2034	GSM36839	0	32	1
2034	GSM36956	0	32	1
2034	GSM37022	0	30	1
2034	GSM36874	0	30	1
2034	GSM36870	0	30	1
2034	GSM36924	0	29	1
2034	GSM36902	0	28	1
2034	GSM36888	0	28	1
2034	GSM36950	0	28	1
2034	GSM36946	0	26	1
2034	GSM36862	0	25	1
2034	GSM36955	0	25	1
2034	GSM36897	0	25	1
2034	GSM36973	0	25	1
2034	GSM36996	0	24	1
2034	GSM36923	0	23	1
2034	GSM36974	0	23	1
2034	GSM36928	0	23	1
2034	GSM37018	0	20	1
2034	GSM37037	0	19	1
2034	GSM36971	0	19	1
2034	GSM36943	0	19	1
2034	GSM36954	0	19	1
2034	GSM37003	0	19	1
2034	GSM37051	0	18	1
2034	GSM37050	0	18	1
2034	GSM37027	0	17	1
2034	GSM36905	0	17	1
2034	GSM37002	0	16	1
2034	GSM36947	0	16	1
2034	GSM36967	0	15	1
2034	GSM36908	0	15	1
2034	GSM36835	0	14	1
2034	GSM37035	0	14	1
2034	GSM36939	0	14	1
2034	GSM36952	0	13	1
2034	GSM36937	0	11	1
2034	GSM36918	0	11	1
2034	GSM36881	0	11	1
2034	GSM36989	0	11	1
2034	GSM36941	0	9	1
2034	GSM36797	0	9	1
2034	GSM37041	0	9	1
2034	GSM36927	0	8	1
2034	GSM36903	0	8	1
2034	GSM36875	0	7	1
2034	GSM36898	0	7	1
2034	GSM36949	0	6	1
2034	GSM37040	0	6	1
2034	GSM36998	0	5	1
2034	GSM36994	0	2	1
2034	GSM36899	0	169	0
2034	GSM37043	0	161	0
2034	GSM36829	0	157	0
2034	GSM36827	0	156	0
2034	GSM36861	0	155	0
2034	GSM36961	0	153	0
2034	GSM36919	0	153	0
2034	GSM36942	0	152	0
2034	GSM36917	0	144	0
2034	GSM37014	0	143	0
2034	GSM36990	0	143	0
2034	GSM36820	0	141	0
2034	GSM36984	0	138	0
2034	GSM37000	0	137	0
2034	GSM36837	0	137	0
2034	GSM36940	0	134	0
2034	GSM36965	0	134	0
2034	GSM36841	0	134	0
2034	GSM36876	0	133	0
2034	GSM37012	0	132	0
2034	GSM36779	0	132	0
2034	GSM36819	0	131	0
2034	GSM36859	0	130	0
2034	GSM36855	0	128	0
2034	GSM36869	0	126	0
2034	GSM36910	0	125	0
2034	GSM36916	0	125	0
2034	GSM36977	0	124	0
2034	GSM36893	0	124	0
2034	GSM37045	0	123	0
2034	GSM36868	0	123	0
2034	GSM37015	0	122	0
2034	GSM36980	0	122	0
2034	GSM37009	0	122	0
2034	GSM36844	0	121	0
2034	GSM36850	0	121	0
2034	GSM36959	0	120	0
2034	GSM36832	0	119	0
2034	GSM36823	0	119	0
2034	GSM36796	0	118	0
2034	GSM36830	0	117	0
2034	GSM36890	0	116	0
2034	GSM36970	0	116	0
2034	GSM36935	0	114	0
2034	GSM36991	0	114	0
2034	GSM36962	0	114	0
2034	GSM36817	0	113	0
2034	GSM36922	0	113	0
2034	GSM37044	0	112	0
2034	GSM36944	0	112	0
2034	GSM36958	0	111	0
2034	GSM36933	0	110	0
2034	GSM36892	0	110	0
2034	GSM36849	0	110	0
2034	GSM37021	0	109	0
2034	GSM36900	0	109	0
2034	GSM36936	0	109	0
2034	GSM36913	0	109	0
2034	GSM37017	0	108	0
2034	GSM37047	0	108	0
2034	GSM36887	0	108	0
2034	GSM36867	0	108	0
2034	GSM36938	0	108	0
2034	GSM36921	0	108	0
2034	GSM36889	0	108	0
2034	GSM36979	0	107	0
2034	GSM36866	0	107	0
2034	GSM36790	0	107	0
2034	GSM37025	0	107	0
2034	GSM36798	0	106	0
2034	GSM36848	0	105	0
2034	GSM36853	0	105	0
2034	GSM36810	0	105	0
2034	GSM37061	0	105	0
2034	GSM36854	0	105	0
2034	GSM36951	0	104	0
2034	GSM36925	0	104	0
2034	GSM36846	0	103	0
2034	GSM36865	0	103	0
2034	GSM36896	0	102	0
2034	GSM36793	0	101	0
2034	GSM36901	0	101	0
2034	GSM36906	0	101	0
2034	GSM37010	0	101	0
2034	GSM36805	0	100	0
2034	GSM36873	0	100	0
2034	GSM36825	0	99	0
2034	GSM36882	0	99	0
2034	GSM36836	0	99	0
2034	GSM36993	0	98	0
2034	GSM36863	0	98	0
2034	GSM36878	0	98	0
2034	GSM36816	0	98	0
2034	GSM36912	0	97	0
2034	GSM36987	0	97	0
2034	GSM36880	0	97	0
2034	GSM36932	0	96	0
2034	GSM36895	0	96	0
2034	GSM36988	0	96	0
2034	GSM36909	0	95	0
2034	GSM37024	0	95	0
2034	GSM36857	0	95	0
2034	GSM36886	0	94	0
2034	GSM36803	0	93	0
2034	GSM36982	0	92	0
2034	GSM36945	0	92	0
2034	GSM36806	0	92	0
2034	GSM36802	0	92	0
2034	GSM36966	0	90	0
2034	GSM36795	0	88	0
2034	GSM36883	0	88	0
2034	GSM36807	0	88	0
2034	GSM36821	0	88	0
2034	GSM36804	0	88	0
2034	GSM37048	0	87	0
2034	GSM36891	0	87	0
2034	GSM36981	0	87	0
2034	GSM36831	0	87	0
2034	GSM36948	0	87	0
2034	GSM36794	0	87	0
2034	GSM36824	0	86	0
2034	GSM36907	0	86	0
2034	GSM36840	0	86	0
2034	GSM37032	0	86	0
2034	GSM36856	0	86	0
2034	GSM37046	0	86	0
2034	GSM36847	0	85	0
2034	GSM36914	0	84	0
2034	GSM36864	0	84	0
2034	GSM36871	0	84	0
2034	GSM37059	0	83	0
2034	GSM37056	0	82	0
2034	GSM37060	0	81	0
2034	GSM36812	0	80	0
2034	GSM36788	0	79	0
2034	GSM36791	0	79	0
2034	GSM36777	0	79	0
2034	GSM36843	0	77	0
2034	GSM36828	0	76	0
2034	GSM36787	0	72	0
2034	GSM36782	0	66	0
2034	GSM37057	0	59	0
2034	GSM36808	0	58	0
2034	GSM36785	0	57	0
2034	GSM36809	0	56	0
2034	GSM36845	0	54	0
2034	GSM37062	0	54	0
2034	GSM36783	0	52	0
2034	GSM36822	0	50	0
