# Supplementary material for: Identification of cell proliferation, immune response and cell migration as critical pathways in a prognostic signature for HER2+:ERα- breast cancer
Source: PLoS One. 2017 Jun 20;12(6):e0179223. doi: 10.1371/journal.pone.0179223 (PMC5478114; doi:10.1371/journal.pone.0179223)
Supplement: S4 Table — (XLSX) [file pone.0179223.s007.xlsx]

## Sheet: Sheet1
Nanostring counts for HTICS, backup, and control genes in a panel of FFPE breast cancer samples
Gene	Ref	B1	B2	B3	B4	B5	B6	B7	B8	B10	B11	BT	E1	E2	E3	E4	E5	E6	E8	E9	H1	H2	H3	H4	H5	H6	H7	H8	H9	H11	H12	H13	H14	H15	H16	H18	H19	H20	H21	T1	T2	T3	T4	T5	T6	T7	T8	T10	T11
AURKB	NM_004217.2	64	101	16	13	355	134	124	156	166	192	2305	63	8	418	137	80	132	1	6	29	355	62	285	216	311	40	56	124	78	200	38	39	151	84	205	451	177	68	431	364	379	7	61	229	287	37	246	143
CCNA2	NM_001237.2	188	216	53	8	557	232	145	311	320	233	2305	103	11	939	162	145	153	1	7	56	898	86	272	257	376	159	46	196	190	141	63	106	166	285	397	649	561	77	785	649	941	13	42	604	445	80	286	124
SCRN1	NM_001145513.1	308	452	32	15	233	749	245	170	409	523	981	402	24	274	429	360	208	1	11	282	529	379	584	451	603	281	82	664	241	239	259	114	299	109	293	407	438	413	320	341	275	52	73	608	198	90	372	124
NPY	NM_000905.2	2	0	2	2	4	5	2	4	2	6	1158	5	0	1	3	4	2	1	2	5	2	1	1	1	4	1	3	2	2	4	1	1	0	2	1	1	6	1	9	0	40	1	3	2	1	0	312	0
Spink5	NM_006846.3	16	3	170	3	16	6	4	324	60	14	2	5	4	2	8	28	5	1	0	20	3	5	11	235	10	47	17	109	5	83	17	4	175	41	10	29	3	5	56	17	1	2	1	200	7	13	4	31
ATP7B	NM_000053.2	362	214	8	16	365	113	221	112	119	134	70	573	4	461	275	343	205	2	6	198	143	69	31	262	626	142	27	79	97	98	58	38	37	20	39	215	153	69	101	24	53	7	9	56	28	21	78	19
CHAF1B	NM_005441.2	97	158	16	12	159	305	125	150	131	237	530	76	8	190	308	224	84	0	8	78	382	67	307	152	170	113	53	180	43	55	47	88	175	61	540	238	305	85	520	294	417	29	17	226	601	107	90	73
CCNB1	NM_031966.2	366	435	60	37	1323	470	465	429	590	966	7809	224	16	1185	743	548	389	1	14	149	1730	340	574	549	1214	216	90	641	196	417	119	169	528	461	361	985	620	200	614	797	782	23	92	481	484	149	537	287
CLDN8	NM_199328.2	64	210	16	27	53	1151	70	36	162	263	4	72	14	5	89	206	30	0	3	190	54	69	1400	39	22	1908	202	403	21	144	200	964	173	197	923	1946	491	131	154	221	21	8	8	80	59	25	79	47
NRP1	NM_001024629.2	1406	1081	455	135	1936	1742	1536	1340	1262	2118	2824	2397	247	500	1228	3273	776	3	46	2059	1145	889	616	1908	1011	1361	223	1534	1278	618	2039	727	1168	705	2146	1839	1055	1506	1061	836	2348	743	588	2761	1150	517	652	668
CCR2	NM_001123041.2	57	67	14	10	100	112	56	273	501	137	1	66	16	134	47	87	17	1	3	61	78	86	50	53	77	102	6	96	49	40	118	53	29	12	179	74	47	61	74	10	100	67	6	84	146	35	49	39
Ctss	NM_004079.4	1580	1012	48	81	2088	1607	855	3275	4862	1653	9	2566	59	1621	1166	1766	538	0	53	464	1472	667	1025	2032	1667	1917	137	1901	824	782	1995	1164	875	481	2298	1259	1225	1221	1175	317	2723	212	41	2549	4921	236	1102	919
C1QB	NM_000491.3	1256	1385	197	194	2368	1701	1738	2530	4554	2374	3	2899	255	2055	1613	1921	1059	2	37	751	2495	1042	1732	1970	2115	1236	204	2146	800	803	1272	1336	970	471	1932	1510	820	1457	842	561	2111	266	142	3196	10624	410	1546	1385
CD74	NM_001025159.1	20457	15947	3115	4838	31267	24893	28773	43692	83618	39047	4	31751	11280	27533	35738	30332	13710	161	763	20744	28903	16561	19172	26950	32773	22584	2071	25584	21262	8138	25650	16121	9767	7220	38637	20875	10290	17564	20984	5306	29942	7713	2952	33393	80106	12527	10133	13697
VCAM1	NM_001078.3	224	110	25	18	192	232	292	407	404	344	1	526	26	309	271	247	124	0	14	155	270	132	80	264	330	337	40	287	188	162	338	126	191	124	218	322	201	329	316	33	366	84	17	294	502	35	287	84
CD180	NM_005582.2	81	64	7	11	98	96	48	256	242	180	1	177	10	101	91	81	39	0	10	53	105	63	73	75	67	145	17	110	55	40	96	50	63	24	150	51	87	84	73	30	220	37	16	167	145	19	259	44
Aim2	NM_004833.1	60	65	17	22	67	84	56	214	139	78	27	91	28	92	58	57	33	20	16	53	83	52	58	105	100	95	21	87	53	74	69	59	50	28	136	83	53	60	52	80	138	38	19	103	268	26	42	48
ITGB2	NM_000211.2	1414	837	122	116	1641	1239	789	2335	2065	1416	4	2272	203	1026	1202	1462	675	4	31	827	1063	795	933	1928	1380	1240	115	1422	965	655	1559	928	825	483	2009	1065	1101	846	1006	341	3283	279	118	2240	3355	481	826	753
CD72	NM_001782.2	28	38	3	5	52	45	38	110	109	52	4	63	2	80	35	59	27	0	2	19	46	15	15	75	55	47	5	44	25	30	29	20	35	8	38	31	29	33	50	6	48	4	3	49	206	4	21	31
CD48	NM_001778.2	258	172	21	41	454	325	185	932	538	494	5	421	51	332	257	242	128	2	13	137	258	112	213	214	219	409	21	385	175	70	457	262	108	57	441	131	140	198	260	20	418	74	17	344	951	74	117	74
ST8SIA4	NM_005668.4	239	244	39	46	358	274	345	471	515	362	148	392	84	567	266	288	221	6	8	209	381	166	119	246	199	258	55	381	237	140	194	153	160	97	474	294	145	270	187	207	322	110	61	394	683	88	189	82
C4ORF8	NM_003704.3	356	157	34	40	533	307	383	337	423	435	237	348	11	194	239	465	211	3	8	178	306	120	181	322	297	319	42	296	209	384	278	158	176	123	346	293	348	226	284	123	382	62	55	429	293	129	309	139
CAPZB	NM_001206540.1	2903	1192	312	267	3462	2592	2485	2247	3165	2871	2097	3816	363	1971	2173	2971	1938	3	72	1858	2601	1441	1191	2278	2773	2167	542	2989	1724	1474	2273	1102	1646	1063	2591	3643	2389	1917	1668	1518	2286	656	474	3087	2533	1014	1422	761
EIF3A	NM_003750.2	1952	1198	137	115	2689	1293	1085	1744	1589	1973	2472	1853	103	1525	1179	2196	791	6	48	668	1956	961	623	1699	2002	1522	173	1467	805	571	1319	827	1028	566	1270	1972	1570	1177	2165	628	1281	303	195	1994	1896	346	1428	781
RTN3	NM_201429.1	1034	884	185	62	2877	952	959	774	1331	1957	1988	890	31	1293	2286	788	475	3	58	642	944	548	638	804	1075	862	226	1621	563	586	806	474	955	552	819	1594	1315	796	816	469	1078	200	93	2249	935	523	1104	254
ERBB2	NM_004448.2	17917	13587	3032	210	15072	20035	1900	3594	8996	5630	246	626	152	552	449	860	570	1	46	8892	19445	11951	4032	7654	44520	8833	3238	17693	15079	14464	2416	1482	1729	5484	9596	48471	20324	13343	618	396	337	84	88	715	333	573	216	168
[truncated: 3 more columns]
